# Supplementary material for: A Phenomenological Inquiry of the Shift to Virtual Care Delivery: Insights from Front-Line Primary Care Providers
Source: Healthcare (Basel). 2024 Apr 20;12(8):861. doi: 10.3390/healthcare12080861 (PMC11050693; doi:10.3390/healthcare12080861)
Supplement: Supplementary file 1 [file healthcare-12-00861-s001.zip]

Archive with 1 entries (1 files):
- healthcare-2868704-supplementary.pdf
